# Supplementary material for: Characterization and Comparison of Bioactive Polysaccharides from Grifola frondosa by HPSEC-MALLS-RID and Saccharide Mapping Based on HPAEC-PAD
Source: Polymers (Basel). 2022 Dec 31;15(1):208. doi: 10.3390/polym15010208 (PMC9824690; doi:10.3390/polym15010208)
Supplement: Supplementary file 1 [file polymers-15-00208-s001.zip]

Archive with 1 entries (1 files):
- polymers-2106851-supplementary.pdf
